# Supplementary material for: Efficacy and tolerability of psychostimulants for symptoms of attention-deficit hyperactivity disorder in preschool children: A systematic review and meta-analysis
Source: Eur Psychiatry. 2023 Feb 15;66(1):e24. doi: 10.1192/j.eurpsy.2023.11 (PMC10044299; doi:10.1192/j.eurpsy.2023.11)
Supplement: Supplementary file 1 [file S0924933823000111sup001.zip]

Archive with 10 entries (10 files):
- S0924933823000111sup001.pptx
- S0924933823000111sup002.pptx
- S0924933823000111sup003.pptx
- S0924933823000111sup004.docx
- S0924933823000111sup005.docx
- S0924933823000111sup006.docx
- S0924933823000111sup007.docx
- S0924933823000111sup008.docx
- S0924933823000111sup009.doc
- S0924933823000111sup010.docx
